# Supplementary material for: β-Antithrombin Levels in Patients with Venous Thromboembolism
Source: Int J Mol Sci. 2025 Nov 18;26(22):11151. doi: 10.3390/ijms262211151 (PMC12653743; doi:10.3390/ijms262211151)
Supplement: Supplementary file 1 [file ijms-26-11151-s001.zip]

Archive with 1 entries (1 files):
- ijms-3943804-supplementary.pdf
